# Supplementary material for: Genome-Wide Analysis of the PIN Auxin Efflux Carrier Gene Family in Coffee
Source: Plants (Basel). 2020 Aug 19;9(9):1061. doi: 10.3390/plants9091061 (PMC7570243; doi:10.3390/plants9091061)
Supplement: Supplementary file 1 [file plants-09-01061-s001.zip]

Archive with 6 entries (5 files):
- supplementary/
- supplementary/Figure S1.pdf
- supplementary/Figure S2.bmp
- supplementary/plants-886262-supplementary.xlsx
- supplementary/Table S1.xlsx
- supplementary/Table S2.xlsx
