# Supplementary material for: Genome-Wide Analysis of the PIN Auxin Efflux Carrier Gene Family in Coffee
Source: Plants (Basel). 2020 Aug 19;9(9):1061. doi: 10.3390/plants9091061 (PMC7570243; doi:10.3390/plants9091061)
Supplement: Supplementary file 1 [file plants-09-01061-s001.zip › supplementary/plants-886262-supplementary.xlsx]

## Sheet: Sheet1
Gene	mature leaf 1	mature leaf 2	mature leaf 3	young leaf 1	young leaf 2	young leaf 3	bud 1	bud 2	bud 3	stem 1	stem 2	stem 3	root 1	root 2	root 3	fruit 1	fruit 2	fruit 3
CaPIN1-1	30.39	31.28	29.52	26.15	27.04	25.26	24.27	23.38	25.17	25.52	26.42	24.63	27.27	26.38	28.16	26.64	27.83	28.44
CaPIN1-2	32.96	33.82	32.13	28.35	29.21	27.49	26.44	25.58	27.31	28.41	29.27	27.55	27.35	26.49	28.21	30.11	30.31	29.89
CaPIN1-3	32.95	33.68	32.22	28.16	28.89	27.43	25.94	25.21	26.67	28.44	29.17	27.71	27.71	26.98	28.44	31.68	31.12	31.44
CaPIN2	35.11	35.14	34.85	35.36	35.14	34.85	32.69	32.55	32.84	35.85	35.14	34.85	27.25	27.14	27.42	28.91	28.67	28.79
CaPIN3-1	27.46	27.78	27.14	27.73	28.05	27.42	28.02	27.72	28.34	26.08	26.42	25.76	28.25	27.93	28.57	30.09	29.05	28.77
CaPIN3-2	34.34	35.82	34.17	34.76	35.82	34.17	34.92	34.17	35.82	34.22	35.82	34.17	34.87	34.17	35.82	35.52	34.91	35.12
CaPIN5-1	29.69	30.42	28.95	34.99	35.73	34.26	34.83	34.26	35.73	34.35	35.73	34.26	35.19	34.26	35.73	35.44	34.89	35.65
CaPIN5-2	34.73	35.38	34.61	33.92	34.29	33.52	33.33	32.95	33.71	26.63	27.01	26.25	30.51	30.11	30.88	35.84	34.99	35.97
CaPIN5-3	35.27	35.19	34.84	35.11	35.19	34.81	34.62	34.85	35.19	34.97	35.19	34.83	34.42	34.85	35.19	35.17	34.27	35.69
CaPIN5-4	30.33	31.01	29.66	32.22	32.89	31.55	33.87	33.19	34.54	25.54	26.18	24.83	27.63	26.92	28.27	35.99	34.74	35.81
CaPIN5-5	34.88	35.81	34.18	34.69	35.81	34.18	35.74	34.18	35.81	30.67	31.48	29.85	29.09	28.28	29.91	30.55	30.21	30.85
CaPIN5-6	34.97	35.67	34.32	34.69	35.67	34.32	34.82	34.32	35.67	34.82	35.67	34.32	34.92	34.32	35.67	35.62	34.59	35.26
CaPIN5-7	35.37	35.05	34.94	35.85	35.05	34.94	34.05	34.94	35.05	35.57	35.05	34.94	34.76	34.94	35.05	35.73	34.91	35.55
CaPIN6-1	34.85	35.26	34.73	30.01	30.28	29.75	28.73	28.47	29.05	30.62	30.88	30.35	35.27	35.01	35.54	35.54	34.07	35.45
CaPIN6-2	35.72	35.23	34.76	29.64	29.87	29.43	29.06	28.82	29.29	29.15	29.38	28.92	33.76	33.53	33.99	35.14	34.13	35.31
CaPIN8-1	32.21	32.39	32.02	29.82	30.01	29.63	30.19	30.01	30.38	29.63	29.79	29.42	32.48	32.29	32.66	35.12	34.55	35.22
CaPIN8-2	32.18	32.62	31.74	29.34	29.78	28.91	30.03	29.57	30.44	29.51	29.95	29.07	34.38	33.94	34.82	35.92	34.49	35.83
Protein phosphatase	26.42	26.26	25.77	25.94	25.78	25.09	26.09	25.25	26.93	25.83	25.67	24.99	25.75	24.91	25.66	26.81	26.17	26.85
Tubulin	25.62	25.34	24.97	25.45	25.17	24.73	25.71	24.98	25.42	25.62	25.34	24.94	25.65	24.93	25.37	26.81	26.37	26.03
