# Supplementary material for: Genome-Wide Analysis of the PIN Auxin Efflux Carrier Gene Family in Coffee
Source: Plants (Basel). 2020 Aug 19;9(9):1061. doi: 10.3390/plants9091061 (PMC7570243; doi:10.3390/plants9091061)
Supplement: Supplementary file 1 [file plants-09-01061-s001.zip › supplementary/Table S1.xlsx]

## Sheet: Sheet1
Gene Pairs	Identity (%)	Ks	Ka	Ka/Ks
CePIN1-1/CaPIN1-1	99.94	0	0	一
CePIN1-1/CcPIN1-2	99.12	0.0193	0.0059	0.305699
CePIN1-1/CcPIN1-1	23.71	0.0647	0.0255	0.394127
CaPIN1-1/CcPIN1-2	99.06	0.0193	0.0059	0.305699
CaPIN1-1/CcPIN1-1	23.71	0.0647	0.0255	0.394127
CcPIN1-2/CcPIN1-1	23.77	0.0542	0.0255	0.47048
CePIN1-3/CePIN1-2	99.89	0.0023	0.0007	0.304348
CePIN1-3/CaPIN1-3	99.56	0.0138	0.0015	0.108696
CePIN1-3/CcPIN1-3	98.5	0.0494	0.0044	0.0890688
CePIN1-3/CaPIN1-2	98.44	0.0494	0.0052	0.105263
CePIN1-2/CaPIN1-3	99.56	0.0115	0.0022	0.191304
CePIN1-2/CcPIN1-3	98.5	0.047	0.0052	0.110638
CePIN1-2/CaPIN1-2	98.44	0.047	0.0059	0.125532
CaPIN1-3/CcPIN1-3	98.5	0.0542	0.0029	0.0535055
CaPIN1-3/CaPIN1-2	98.44	0.0542	0.0037	0.0682657
CcPIN1-3/CaPIN1-2	99.72	0.0092	0.0007	0.076087
CaPIN3-2/CaPIN3-1	99.85	0	0	一
CaPIN3-2/CePIN3	99.2	0.0063	0.0007	0.111111
CaPIN3-2/CcPIN3	98.9	0.0296	0.0033	0.111486
CaPIN3-1/CePIN3	99.2	0.0063	0.0007	0.111111
CaPIN3-1/CcPIN3	98.9	0.0296	0.0033	0.111486
CePIN3/CcPIN3	98.45	0.0318	0.0027	0.0849057
CcPIN2/CaPIN2	99.78	0	0.0007	一
CcPIN2/CePIN2	98.12	0.0172	0.0068	0.395349
CaPIN2/CePIN2	98.06	0.0172	0.0075	0.436047
CePIN8/CaPIN8-2	99.35	0.0148	0.0025	0.168919
CePIN8/CcPIN8	98.24	0.0454	0.0088	0.193833
CePIN8/CaPIN8-1	98.33	0.0415	0.0088	0.212048
CaPIN8-2/CcPIN8	97.78	0.0531	0.0113	0.212806
CaPIN8-2/CaPIN8-1	97.87	0.0492	0.0113	0.229675
CcPIN8/CaPIN8-1	99.72	0.0111	0	0
CcPIN6/CaPIN6-2	98.48	0.0335	0.0025	0.0746269
CcPIN6/CaPIN6-1	98.97	0.0178	0.0008	0.0449438
CcPIN6/CePIN6	96.35	0.0483	0.0145	0.300207
CaPIN6-2/CaPIN6-1	98.36	0.0361	0.0033	0.0914127
CaPIN6-2/CePIN6	97.2	0.0192	0.012	0.625
CaPIN6-1/CePIN6	96.23	0.051	0.0153	0.3
CePIN5-1/CaPIN5-3	99.72	0.0078	0.0012	0.153846
CePIN5-1/CcPIN5-2	98.88	0.0355	0.0037	0.104225
CePIN5-1/CaPIN5-1	98.88	0.0355	0.0037	0.104225
CaPIN5-3/CcPIN5-2	98.79	0.0355	0.0049	0.138028
CaPIN5-3/CaPIN5-1	98.79	0.0355	0.0049	0.138028
CcPIN5-2/CaPIN5-1	99.63	0.0077	0.0025	0.324675
CePIN5-2/CaPIN5-4	99.81	0.0039	0.0012	0.307692
CePIN5-2/CcPIN5-3	98.7	0.0235	0.0098	0.417021
CePIN5-2/CaPIN5-2	98.61	0.0275	0.0098	0.356364
CaPIN5-4/CcPIN5-3	98.51	0.0275	0.0111	0.403636
CaPIN5-4/CaPIN5-2	98.42	0.0315	0.0111	0.352381
CcPIN5-3/CaPIN5-2	99.72	0.0117	0	0
CaPIN5-6/CaPIN5-7	100	0	0	一
CaPIN5-6/CePIN5-3	99.17	0.016	0.006	0.375
CaPIN5-6/CcPIN5-1	98.44	0.0448	0.0072	0.160714
CaPIN5-6/CaPIN5-5	98.44	0.0448	0.0072	0.160714
CaPIN5-7/CePIN5-3	99.17	0.016	0.006	0.375
CaPIN5-7/CcPIN5-1	98.44	0.0448	0.0072	0.160714
CaPIN5-7/CaPIN5-5	98.44	0.0448	0.0072	0.160714
CePIN5-3/CcPIN5-1	98.71	0.0364	0.006	0.164835
CePIN5-3/CaPIN5-5	98.71	0.0364	0.006	0.164835
CcPIN5-1/CaPIN5-5	99.82	0.0079	0	0
