# Supplementary material for: Genome-Wide Analysis of the PIN Auxin Efflux Carrier Gene Family in Coffee
Source: Plants (Basel). 2020 Aug 19;9(9):1061. doi: 10.3390/plants9091061 (PMC7570243; doi:10.3390/plants9091061)
Supplement: Supplementary file 1 [file plants-09-01061-s001.zip › supplementary/Table S2.xlsx]

## Sheet: Sheet1
Gene ID	Cis-element	Sequence	Position	Length	Transcription direction	Species	Function
CaPIN1-1	LTR	CCGAAA	1822	6	+	Hordeum vulgare	low-temperature responsive
CaPIN1-1	Box 4	ATTAAT	1978	6	-	Petroselinum crispum	light responsive
CaPIN1-1	GT1-motif	GGTTAA	1549	6	-	Arabidopsis thaliana	light responsive
CaPIN1-1	CGTCA-motif	CGTCA	372	5	+	Hordeum vulgare	MeJA responsive
CaPIN1-1	CGTCA-motif	CGTCA	913	5	-	Hordeum vulgare	MeJA responsive
CaPIN1-1	MRE	AACCTAA	952	7	-	Petroselinum crispum	light responsive
CaPIN1-1	TGA-element	AACGAC	761	6	+	Brassica oleracea	auxin responsive
CaPIN1-1	CAG-motif	GAAAGGCAGAC	979	10	-	Arabidopsis thaliana	light responsive
CaPIN1-1	ATCT-motif	AATCTAATCC	395	9	+	Pisum sativum	light responsive
CaPIN1-1	P-box	CCTTTTG	330	7	-	Oryza sativa	gibberellin responsive
CaPIN1-1	TCT-motif	TCTTAC	422	6	-	Arabidopsis thaliana	light responsive
CaPIN1-1	TCT-motif	TCTTAC	1475	6	+	Arabidopsis thaliana	light responsive
CaPIN1-1	ARE	AAACCA	1284	6	+	Zea mays	anaerobic induction
CaPIN1-1	TGACG-motif	TGACG	372	5	-	Hordeum vulgare	MeJA responsive
CaPIN1-1	TGACG-motif	TGACG	913	5	+	Hordeum vulgare	MeJA responsive
CaPIN1-1	GATA-motif	GATAGGA	854	7	-	Arabidopsis thaliana	light responsive
CaPIN1-2	ACE	GACACGTATG	1031	9	+	Petroselinum crispum	light responsive
CaPIN1-2	Box 4	ATTAAT	451	6	+	Petroselinum crispum	light responsive
CaPIN1-2	Box 4	ATTAAT	776	6	+	Petroselinum crispum	light responsive
CaPIN1-2	GT1-motif	GGTTAA	369	6	+	Arabidopsis thaliana	light responsive
CaPIN1-2	GT1-motif	GGTTAAT	1356	7	-	Avena sativa	light responsive
CaPIN1-2	GT1-motif	GGTTAA	1357	6	-	Arabidopsis thaliana	light responsive
CaPIN1-2	CGTCA-motif	CGTCA	122	5	-	Hordeum vulgare	MeJA responsive
CaPIN1-2	CGTCA-motif	CGTCA	1982	5	+	Hordeum vulgare	MeJA responsive
CaPIN1-2	I-box	AAGATAAGGCT	1594	10	-	Gossypium hirsutum	light responsive
CaPIN1-2	I-box	AAGATAAGGCT	1846	10	+	Gossypium hirsutum	light responsive
CaPIN1-2	MBS	CAACTG	1320	6	+	Arabidopsis thaliana	drought-inducibility
CaPIN1-2	ABRE	ACGTG	609	5	-	Arabidopsis thaliana	abscisic acid responsive
CaPIN1-2	ABRE	ACGTG	837	5	+	Arabidopsis thaliana	abscisic acid responsive
CaPIN1-2	ABRE	ACGTG	1033	5	-	Arabidopsis thaliana	abscisic acid responsive
CaPIN1-2	TC-rich repeats	ATTCTCTAAC	1198	9	+	Nicotiana tabacum	defense and stress responsive
CaPIN1-2	G-Box	CACGTT	609	6	+	Pisum sativum	light responsive
CaPIN1-2	G-Box	CACGTT	836	6	-	Pisum sativum	light responsive
CaPIN1-2	Sp1	GGGCGG	173	6	-	Oryza sativa	light responsive
CaPIN1-2	GA-motif	ATAGATAA	1050	8	+	Arabidopsis thaliana	light responsive
CaPIN1-2	ARE	AAACCA	1234	6	+	Zea mays	anaerobic induction
CaPIN1-2	P-box	CCTTTTG	1628	7	-	Oryza sativa	gibberellin responsive
CaPIN1-2	TGACG-motif	TGACG	122	5	+	Hordeum vulgare	MeJA responsive
CaPIN1-2	TGACG-motif	TGACG	1982	5	-	Hordeum vulgare	MeJA responsive
CaPIN1-2	G-box	TACGTG	1033	6	-	Arabidopsis thaliana	light responsive
CaPIN1-3	ARE	AAACCA	1073	6	+	Zea mays	anaerobic induction
CaPIN1-3	TCT-motif	TCTTAC	1041	6	+	Arabidopsis thaliana	light responsive
CaPIN1-3	P-box	CCTTTTG	1628	7	-	Oryza sativa	gibberellin responsive
CaPIN1-3	G-box	TACGTG	866	6	-	Arabidopsis thaliana	light responsive
CaPIN1-3	GATA-motif	GATAGGA	1925	7	-	Arabidopsis thaliana	light responsive
CaPIN1-3	TGACG-motif	TGACG	1982	5	-	Hordeum vulgare	MeJA responsive
CaPIN1-3	TATC-box	TATCCCA	1449	7	+	Oryza sativa	gibberellin responsive
CaPIN1-3	ABRE	ACGTG	120	5	-	Arabidopsis thaliana	abscisic acid responsive
CaPIN1-3	ABRE	ACGTG	344	5	+	Arabidopsis thaliana	abscisic acid responsive
CaPIN1-3	ABRE	ACGTG	409	5	+	Arabidopsis thaliana	abscisic acid responsive
CaPIN1-3	ABRE	ACGTG	866	5	-	Arabidopsis thaliana	abscisic acid responsive
CaPIN1-3	G-Box	CACGTT	120	6	+	Pisum sativum	light responsive
CaPIN1-3	G-Box	CACGTT	343	6	-	Pisum sativum	light responsive
CaPIN1-3	G-Box	CACGTT	408	6	-	Pisum sativum	light responsive
CaPIN1-3	GA-motif	ATAGATAA	883	8	+	Arabidopsis thaliana	light responsive
CaPIN1-3	TC-rich repeats	ATTCTCTAAC	336	10	+	Nicotiana tabacum	defense and stress responsive
CaPIN1-3	TC-rich repeats	GTTTTCTTAC	746	9	-	Nicotiana tabacum	defense and stress responsive
CaPIN1-3	CGTCA-motif	CGTCA	1982	5	+	Hordeum vulgare	MeJA responsive
CaPIN1-3	GT1-motif	GGTTAAT	1195	7	-	Avena sativa	light responsive
CaPIN1-3	GT1-motif	GGTTAA	1196	6	-	Arabidopsis thaliana	light responsive
CaPIN1-3	GT1-motif	GGTTAAT	1403	7	-	Avena sativa	light responsive
CaPIN1-3	GT1-motif	GGTTAA	1404	6	-	Arabidopsis thaliana	light responsive
CaPIN1-3	ATCT-motif	AATCTAATCC	1389	9	+	Pisum sativum	light responsive
CaPIN1-3	MRE	AACCTAA	1389	7	+	Petroselinum crispum	light responsive
CaPIN1-3	MBS	CAACTG	1159	6	+	Arabidopsis thaliana	drought-inducibility
CaPIN1-3	ACE	GACACGTATG	864	9	+	Petroselinum crispum	light responsive
CaPIN1-3	Box 4	ATTAAT	287	6	+	Petroselinum crispum	light responsive
CaPIN1-3	Box 4	ATTAAT	582	6	+	Petroselinum crispum	light responsive
CaPIN1-3	Box 4	ATTAAT	728	6	+	Petroselinum crispum	light responsive
CaPIN2	GA-motif	ATAGATAA	1831	8	+	Arabidopsis thaliana	light responsive
CaPIN2	G-Box	CACGTT	860	6	+	Pisum sativum	light responsive
CaPIN2	TC-rich repeats	GTTTTCTTAC	692	9	-	Nicotiana tabacum	defense and stress responsive
CaPIN2	LAMP-element	CTTTATCA	248	8	-	Pisum sativum	light responsive
CaPIN2	ABRE	TACGGTC	120	7	+	Arabidopsis thaliana	abscisic acid responsive
CaPIN2	ABRE	ACGTG	860	5	-	Arabidopsis thaliana	abscisic acid responsive
CaPIN2	ABRE	ACGTG	1695	5	+	Arabidopsis thaliana	abscisic acid responsive
CaPIN2	GATA-motif	AAGGATAAGG	25	9	-	Solanum tuberosum	light responsive
CaPIN2	G-box	CACGAC	1352	6	-	Zea mays	light responsive
CaPIN2	G-box	TACGTG	1694	6	+	Arabidopsis thaliana	light responsive
CaPIN2	TGACG-motif	TGACG	194	5	+	Hordeum vulgare	MeJA responsive
CaPIN2	TGACG-motif	TGACG	291	5	+	Hordeum vulgare	MeJA responsive
CaPIN2	TGACG-motif	TGACG	759	5	-	Hordeum vulgare	MeJA responsive
CaPIN2	TGACG-motif	TGACG	978	5	-	Hordeum vulgare	MeJA responsive
CaPIN2	TGACG-motif	TGACG	1276	5	-	Hordeum vulgare	MeJA responsive
CaPIN2	P-box	CCTTTTG	391	7	-	Oryza sativa	gibberellin responsive
CaPIN2	AT1-motif	AATTATTTTTTATT	575	13	+	Solanum tuberosum	light responsive
CaPIN2	TCT-motif	TCTTAC	530	6	+	Arabidopsis thaliana	light responsive
CaPIN2	TCT-motif	TCTTAC	692	6	-	Arabidopsis thaliana	light responsive
CaPIN2	TCT-motif	TCTTAC	1978	6	+	Arabidopsis thaliana	light responsive
CaPIN2	ARE	AAACCA	810	6	+	Zea mays	anaerobic induction
CaPIN2	ARE	AAACCA	1954	6	+	Zea mays	anaerobic induction
CaPIN2	Box 4	ATTAAT	359	6	+	Petroselinum crispum	light responsive
CaPIN2	Box 4	ATTAAT	1250	6	-	Petroselinum crispum	light responsive
CaPIN2	Box 4	ATTAAT	1256	6	-	Petroselinum crispum	light responsive
CaPIN2	Box 4	ATTAAT	1755	6	-	Petroselinum crispum	light responsive
CaPIN2	LTR	CCGAAA	452	6	+	Hordeum vulgare	low-temperature responsive
CaPIN2	MRE	AACCTAA	109	7	+	Petroselinum crispum	light responsive
CaPIN2	I-box	GTATAAGGCC	1920	9	+	Larix laricina	light responsive
CaPIN2	TCA-element	TCAGAAGAGG	319	9	-	Brassica oleracea	salicylic acid responsive
CaPIN2	TCA-element	TCAGAAGAGG	1842	9	+	Brassica oleracea	salicylic acid responsive
CaPIN2	CGTCA-motif	CGTCA	194	5	-	Hordeum vulgare	MeJA responsive
CaPIN2	CGTCA-motif	CGTCA	291	5	-	Hordeum vulgare	MeJA responsive
CaPIN2	CGTCA-motif	CGTCA	759	5	+	Hordeum vulgare	MeJA responsive
CaPIN2	CGTCA-motif	CGTCA	978	5	+	Hordeum vulgare	MeJA responsive
CaPIN2	CGTCA-motif	CGTCA	1276	5	+	Hordeum vulgare	MeJA responsive
CaPIN3-1	G-box	CACGAC	459	6	+	Zea mays	light responsive
CaPIN3-1	G-box	TACGTG	668	6	-	Arabidopsis thaliana	light responsive
CaPIN3-1	G-box	CACGTC	897	6	+	Zea mays	light responsive
CaPIN3-1	G-box	CACGTC	1153	6	+	Zea mays	light responsive
CaPIN3-1	G-box	TACGTG	1376	6	+	Arabidopsis thaliana	light responsive
CaPIN3-1	TCT-motif	TCTTAC	1179	6	+	Arabidopsis thaliana	light responsive
CaPIN3-1	AT1-motif	AATTATTTTTTATT	143	14	+	Solanum tuberosum	light responsive
CaPIN3-1	ARE	AAACCA	435	6	+	Zea mays	anaerobic induction
CaPIN3-1	ARE	AAACCA	830	6	+	Zea mays	anaerobic induction
CaPIN3-1	G-Box	CACGTT	935	6	+	Pisum sativum	light responsive
CaPIN3-1	AE-box	AGAAACTT	471	8	-	Arabidopsis thaliana	light responsive
CaPIN3-1	AE-box	AGAAACTT	1960	8	-	Arabidopsis thaliana	light responsive
CaPIN3-1	ABRE	ACGTG	668	5	-	Arabidopsis thaliana	abscisic acid responsive
CaPIN3-1	ABRE	AACCCGG	793	7	+	Arabidopsis thaliana	abscisic acid responsive
CaPIN3-1	ABRE	ACGTG	897	5	-	Arabidopsis thaliana	abscisic acid responsive
CaPIN3-1	ABRE	ACGTG	935	5	-	Arabidopsis thaliana	abscisic acid responsive
CaPIN3-1	ABRE	ACGTG	1153	5	-	Arabidopsis thaliana	abscisic acid responsive
CaPIN3-1	ABRE	ACGTG	1377	5	+	Arabidopsis thaliana	abscisic acid responsive
CaPIN3-1	TGA-element	AACGAC	1802	6	+	Brassica oleracea	auxin responsive
CaPIN3-1	ATCT-motif	AATCTAATCC	1120	9	+	Pisum sativum	light responsive
CaPIN3-1	MBS	CAACTG	1081	6	+	Arabidopsis thaliana	drought-inducibility
CaPIN3-1	TCA-element	CCATCTTTTT	492	9	-	Nicotiana tabacum	salicylic acid responsive
CaPIN3-1	GT1-motif	GGTTAA	467	6	+	Arabidopsis thaliana	light responsive
CaPIN3-1	GT1-motif	GTGTGTGAA	1520	9	-	Solanum tuberosum	light responsive
CaPIN3-1	Box 4	ATTAAT	358	6	+	Petroselinum crispum	light responsive
CaPIN3-1	Box 4	ATTAAT	415	6	+	Petroselinum crispum	light responsive
CaPIN3-1	Box 4	ATTAAT	609	6	+	Petroselinum crispum	light responsive
CaPIN3-1	Box 4	ATTAAT	1021	6	-	Petroselinum crispum	light responsive
CaPIN3-2	G-box	CACGAC	459	6	+	Zea mays	light responsive
CaPIN3-2	G-box	TACGTG	668	6	-	Arabidopsis thaliana	light responsive
CaPIN3-2	G-box	CACGTC	897	6	+	Zea mays	light responsive
CaPIN3-2	G-box	CACGTC	1153	6	+	Zea mays	light responsive
CaPIN3-2	G-box	TACGTG	1376	6	+	Arabidopsis thaliana	light responsive
CaPIN3-2	ARE	AAACCA	435	6	+	Zea mays	anaerobic induction
CaPIN3-2	ARE	AAACCA	830	6	+	Zea mays	anaerobic induction
CaPIN3-2	AT1-motif	AATTATTTTTTATT	143	14	+	Solanum tuberosum	light responsive
CaPIN3-2	TCT-motif	TCTTAC	1179	6	+	Arabidopsis thaliana	light responsive
CaPIN3-2	G-Box	CACGTT	935	6	+	Pisum sativum	light responsive
CaPIN3-2	AE-box	AGAAACTT	471	8	-	Arabidopsis thaliana	light responsive
CaPIN3-2	AE-box	AGAAACTT	1960	8	-	Arabidopsis thaliana	light responsive
CaPIN3-2	ABRE	ACGTG	668	5	-	Arabidopsis thaliana	abscisic acid responsive
CaPIN3-2	ABRE	AACCCGG	793	7	+	Arabidopsis thaliana	abscisic acid responsive
CaPIN3-2	ABRE	ACGTG	897	5	-	Arabidopsis thaliana	abscisic acid responsive
CaPIN3-2	ABRE	ACGTG	935	5	-	Arabidopsis thaliana	abscisic acid responsive
CaPIN3-2	ABRE	ACGTG	1153	5	-	Arabidopsis thaliana	abscisic acid responsive
CaPIN3-2	ABRE	ACGTG	1377	5	+	Arabidopsis thaliana	abscisic acid responsive
CaPIN3-2	ATCT-motif	AATCTAATCC	1120	9	+	Pisum sativum	light responsive
CaPIN3-2	TGA-element	AACGAC	1802	6	+	Brassica oleracea	auxin responsive
CaPIN3-2	MBS	CAACTG	1081	6	+	Arabidopsis thaliana	drought-inducibility
CaPIN3-2	TCA-element	CCATCTTTTT	492	9	-	Nicotiana tabacum	salicylic acid responsive
CaPIN3-2	GT1-motif	GGTTAA	467	6	+	Arabidopsis thaliana	light responsive
CaPIN3-2	GT1-motif	GTGTGTGAA	1520	9	-	Solanum tuberosum	light responsive
CaPIN3-2	Box 4	ATTAAT	358	6	+	Petroselinum crispum	light responsive
CaPIN3-2	Box 4	ATTAAT	415	6	+	Petroselinum crispum	light responsive
CaPIN3-2	Box 4	ATTAAT	609	6	+	Petroselinum crispum	light responsive
CaPIN3-2	Box 4	ATTAAT	1021	6	-	Petroselinum crispum	light responsive
CaPIN5-1	MBS	CAACTG	815	6	-	Arabidopsis thaliana	drought-inducibility
CaPIN5-1	MBS	CAACTG	1065	6	+	Arabidopsis thaliana	drought-inducibility
CaPIN5-1	GARE-motif	TCTGTTG	928	7	-	Brassica oleracea	gibberellin responsive
CaPIN5-1	Box 4	ATTAAT	198	6	+	Petroselinum crispum	light responsive
CaPIN5-1	Box 4	ATTAAT	346	6	+	Petroselinum crispum	light responsive
CaPIN5-1	Box 4	ATTAAT	408	6	+	Petroselinum crispum	light responsive
CaPIN5-1	Box 4	ATTAAT	585	6	+	Petroselinum crispum	light responsive
CaPIN5-1	Box 4	ATTAAT	656	6	+	Petroselinum crispum	light responsive
CaPIN5-1	Box 4	ATTAAT	1302	6	-	Petroselinum crispum	light responsive
CaPIN5-1	LTR	CCGAAA	1058	6	+	Hordeum vulgare	low-temperature responsive
CaPIN5-1	LTR	CCGAAA	1579	6	+	Hordeum vulgare	low-temperature responsive
CaPIN5-1	GATA-motif	GATAGGG	1330	7	-	Pisum sativum	light responsive
CaPIN5-1	ARE	AAACCA	1006	6	-	Zea mays	anaerobic induction
CaPIN5-1	G-Box	CACGTT	865	6	-	Pisum sativum	light responsive
CaPIN5-1	ABRE	ACGTG	866	5	+	Arabidopsis thaliana	abscisic acid responsive
CaPIN5-2	MBS	CAACTG	1085	6	-	Arabidopsis thaliana	drought-inducibility
CaPIN5-2	GT1-motif	GGTTAA	1500	6	+	Arabidopsis thaliana	light responsive
CaPIN5-2	CGTCA-motif	CGTCA	1404	5	-	Hordeum vulgare	MeJA responsive
CaPIN5-2	CGTCA-motif	CGTCA	1813	5	-	Hordeum vulgare	MeJA responsive
CaPIN5-2	I-box	gGATAAGGTG	648	9	+	Zea mays	light responsive
CaPIN5-2	I-box	TGATAATGT	868	9	+	Solanum tuberosum	light responsive
CaPIN5-2	Box 4	ATTAAT	501	6	+	Petroselinum crispum	light responsive
CaPIN5-2	Box 4	ATTAAT	678	6	+	Petroselinum crispum	light responsive
CaPIN5-2	Box 4	ATTAAT	849	6	+	Petroselinum crispum	light responsive
CaPIN5-2	G-box	TACGTG	1992	6	-	Arabidopsis thaliana	light responsive
CaPIN5-2	TGACG-motif	TGACG	1404	5	+	Hordeum vulgare	MeJA responsive
CaPIN5-2	TGACG-motif	TGACG	1813	5	+	Hordeum vulgare	MeJA responsive
CaPIN5-2	TCT-motif	TCTTAC	1740	6	-	Arabidopsis thaliana	light responsive
CaPIN5-2	P-box	CCTTTTG	577	7	+	Oryza sativa	gibberellin responsive
CaPIN5-2	TATC-box	TATCCCA	195	7	-	Oryza sativa	gibberellin responsive
CaPIN5-2	ABRE	ACGTG	1992	5	-	Arabidopsis thaliana	abscisic acid responsive
CaPIN5-3	ARE	AAACCA	602	6	-	Zea mays	anaerobic induction
CaPIN5-3	ARE	AAACCA	900	6	-	Zea mays	anaerobic induction
CaPIN5-3	ARE	AAACCA	1471	6	+	Zea mays	anaerobic induction
CaPIN5-3	GATA-motif	AAGATAAGATT	64	10	+	Arabidopsis thaliana	light responsive
CaPIN5-3	GATA-motif	GATAGGG	1224	7	-	Pisum sativum	light responsive
CaPIN5-3	ABRE	ACGTG	760	5	+	Arabidopsis thaliana	abscisic acid responsive
CaPIN5-3	ABRE	ACGTG	1246	5	+	Arabidopsis thaliana	abscisic acid responsive
CaPIN5-3	chs-CMA2a	TCACTTGA	1789	8	-	Petroselinum crispum	light responsive
CaPIN5-3	G-Box	CACGTT	759	6	-	Pisum sativum	light responsive
CaPIN5-3	G-Box	CACGTT	1245	6	-	Pisum sativum	light responsive
CaPIN5-3	MBS	CAACTG	959	6	+	Arabidopsis thaliana	drought-inducibility
CaPIN5-3	GARE-motif	TCTGTTG	822	7	-	Brassica oleracea	gibberellin responsive
CaPIN5-3	ATC-motif	TGCTATCCA	1819	9	+	Pisum sativum	light responsive
CaPIN5-3	LTR	CCGAAA	952	6	+	Hordeum vulgare	low-temperature responsive
CaPIN5-3	Box 4	ATTAAT	72	6	+	Petroselinum crispum	light responsive
CaPIN5-3	Box 4	ATTAAT	238	6	+	Petroselinum crispum	light responsive
CaPIN5-3	Box 4	ATTAAT	301	6	+	Petroselinum crispum	light responsive
CaPIN5-3	Box 4	ATTAAT	478	6	+	Petroselinum crispum	light responsive
CaPIN5-3	Box 4	ATTAAT	549	6	+	Petroselinum crispum	light responsive
CaPIN5-4	Box 4	ATTAAT	84	6	+	Petroselinum crispum	light responsive
CaPIN5-4	Box 4	ATTAAT	620	6	+	Petroselinum crispum	light responsive
CaPIN5-4	Box 4	ATTAAT	818	6	+	Petroselinum crispum	light responsive
CaPIN5-4	3-AF1 binding site	TAAGAGAGGAA	1740	10	+	Solanum tuberosum	light responsive
CaPIN5-4	MBS	CAACTG	1134	6	+	Arabidopsis thaliana	drought-inducibility
CaPIN5-4	TCA-element	CCATCTTTTT	650	9	-	Nicotiana tabacum	salicylic acid responsive
CaPIN5-4	CGTCA-motif	CGTCA	1414	5	-	Hordeum vulgare	MeJA responsive
CaPIN5-4	CGTCA-motif	CGTCA	1812	5	-	Hordeum vulgare	MeJA responsive
CaPIN5-4	GT1-motif	GGTTAA	256	6	+	Arabidopsis thaliana	light responsive
CaPIN5-4	GT1-motif	GGTTAA	1168	6	-	Arabidopsis thaliana	light responsive
CaPIN5-4	GT1-motif	GGTTAA	1508	6	+	Arabidopsis thaliana	light responsive
CaPIN5-4	ABRE	ACGTG	1992	5	-	Arabidopsis thaliana	abscisic acid responsive
CaPIN5-4	TGACG-motif	TGACG	1414	5	+	Hordeum vulgare	MeJA responsive
CaPIN5-4	TGACG-motif	TGACG	1812	5	+	Hordeum vulgare	MeJA responsive
CaPIN5-4	G-box	TACGTG	1992	6	-	Arabidopsis thaliana	light responsive
CaPIN5-4	GATA-motif	GATAGGG	400	7	-	Pisum sativum	light responsive
CaPIN5-4	TCT-motif	TCTTAC	1739	6	-	Arabidopsis thaliana	light responsive
CaPIN5-5	ATCT-motif	AATCTAATCC	211	9	-	Pisum sativum	light responsive
CaPIN5-5	ATCT-motif	AATCTAATCC	910	9	+	Pisum sativum	light responsive
CaPIN5-5	chs-CMA1a	TTACTTAA	1398	8	+	Daucus carota	light responsive
CaPIN5-5	Box 4	ATTAAT	1640	6	-	Petroselinum crispum	light responsive
CaPIN5-5	Box 4	ATTAAT	1730	6	-	Petroselinum crispum	light responsive
CaPIN5-5	TCCC-motif	TCTCCCT	1834	7	+	Spinacia oleracea	light responsive
CaPIN5-5	TCCC-motif	TCTCCCT	1908	7	+	Spinacia oleracea	light responsive
CaPIN5-5	G-box	TAACACGTAG	1000	9	+	Brassica oleracea	light responsive
CaPIN5-5	ARE	AAACCA	201	6	+	Zea mays	anaerobic induction
CaPIN5-5	ARE	AAACCA	1474	6	-	Zea mays	anaerobic induction
CaPIN5-5	ARE	AAACCA	1840	6	-	Zea mays	anaerobic induction
CaPIN5-5	TCT-motif	TCTTAC	585	6	-	Arabidopsis thaliana	light responsive
CaPIN5-5	TCT-motif	TCTTAC	640	6	-	Arabidopsis thaliana	light responsive
CaPIN5-5	P-box	CCTTTTG	500	7	-	Oryza sativa	gibberellin responsive
CaPIN5-5	P-box	CCTTTTG	533	7	-	Oryza sativa	gibberellin responsive
CaPIN5-5	AE-box	AGAAACTT	1347	8	-	Arabidopsis thaliana	light responsive
CaPIN5-5	chs-CMA2a	TCACTTGA	610	8	-	Petroselinum crispum	light responsive
CaPIN5-5	TC-rich repeats	ATTCTCTAAC	78	9	+	Nicotiana tabacum	defense and stress responsive
CaPIN5-5	TC-rich repeats	GTTTTCTTAC	640	9	-	Nicotiana tabacum	defense and stress responsive
CaPIN5-5	L-box	ATCCCACCTAC	1699	10	-	Petroselinum crispum	light responsive
CaPIN5-5	GA-motif	ATAGATAA	26	8	+	Arabidopsis thaliana	light responsive
CaPIN5-5	ABRE	GACACGTGGC	602	9	-	Triticum aestivum	abscisic acid responsive
CaPIN5-5	TATC-box	TATCCCA	1704	7	-	Oryza sativa	gibberellin responsive
CaPIN5-6	L-box	ATCCCACCTAC	1702	10	-	Petroselinum crispum	light responsive
CaPIN5-6	AE-box	AGAAACTT	218	8	-	Arabidopsis thaliana	light responsive
CaPIN5-6	TC-rich repeats	ATTCTCTAAC	773	9	-	Nicotiana tabacum	defense and stress responsive
CaPIN5-6	TATC-box	TATCCCA	1707	7	-	Oryza sativa	gibberellin responsive
CaPIN5-6	GATA-motif	AAGATAAGATT	471	10	+	Arabidopsis thaliana	light responsive
CaPIN5-6	TCCC-motif	TCTCCCT	1837	7	+	Spinacia oleracea	light responsive
CaPIN5-6	TCCC-motif	TCTCCCT	1913	7	+	Spinacia oleracea	light responsive
CaPIN5-6	ARE	AAACCA	1477	6	-	Zea mays	anaerobic induction
CaPIN5-6	ARE	AAACCA	1843	6	-	Zea mays	anaerobic induction
CaPIN5-6	AT1-motif	AATTATTTTTTATT	1166	13	-	Solanum tuberosum	light responsive
CaPIN5-6	TCT-motif	TCTTAC	881	6	-	Arabidopsis thaliana	light responsive
CaPIN5-6	Box 4	ATTAAT	1200	6	-	Petroselinum crispum	light responsive
CaPIN5-6	Box 4	ATTAAT	1643	6	-	Petroselinum crispum	light responsive
CaPIN5-6	Box 4	ATTAAT	1733	6	-	Petroselinum crispum	light responsive
CaPIN5-6	chs-CMA1a	TTACTTAA	269	8	+	Daucus carota	light responsive
CaPIN5-6	LTR	CCGAAA	809	6	-	Hordeum vulgare	low-temperature responsive
CaPIN5-6	MBS	CAACTG	864	6	-	Arabidopsis thaliana	drought-inducibility
CaPIN5-7	TCT-motif	TCTTAC	882	6	-	Arabidopsis thaliana	light responsive
CaPIN5-7	AT1-motif	AATTATTTTTTATT	1168	13	-	Solanum tuberosum	light responsive
CaPIN5-7	ARE	AAACCA	1477	6	-	Zea mays	anaerobic induction
CaPIN5-7	ARE	AAACCA	1843	6	-	Zea mays	anaerobic induction
CaPIN5-7	GATA-motif	AAGATAAGATT	472	10	+	Arabidopsis thaliana	light responsive
CaPIN5-7	TCCC-motif	TCTCCCT	1837	7	+	Spinacia oleracea	light responsive
CaPIN5-7	TCCC-motif	TCTCCCT	1913	7	+	Spinacia oleracea	light responsive
CaPIN5-7	TATC-box	TATCCCA	1707	7	-	Oryza sativa	gibberellin responsive
CaPIN5-7	L-box	ATCCCACCTAC	1702	10	-	Petroselinum crispum	light responsive
CaPIN5-7	TC-rich repeats	ATTCTCTAAC	774	9	-	Nicotiana tabacum	defense and stress responsive
CaPIN5-7	AE-box	AGAAACTT	219	8	-	Arabidopsis thaliana	light responsive
CaPIN5-7	MBS	CAACTG	865	6	-	Arabidopsis thaliana	drought-inducibility
CaPIN5-7	LTR	CCGAAA	810	6	-	Hordeum vulgare	low-temperature responsive
CaPIN5-7	chs-CMA1a	TTACTTAA	270	8	+	Daucus carota	light responsive
CaPIN5-7	Box 4	ATTAAT	1202	6	-	Petroselinum crispum	light responsive
CaPIN5-7	Box 4	ATTAAT	1643	6	-	Petroselinum crispum	light responsive
CaPIN5-7	Box 4	ATTAAT	1733	6	-	Petroselinum crispum	light responsive
CaPIN6-1	Box 4	ATTAAT	370	6	+	Petroselinum crispum	light responsive
CaPIN6-1	TGA-element	AACGAC	1670	6	+	Brassica oleracea	auxin responsive
CaPIN6-1	ATC-motif	TGCTATCCA	663	9	-	Pisum sativum	light responsive
CaPIN6-1	MBS	CAACTG	659	6	-	Arabidopsis thaliana	drought-inducibility
CaPIN6-1	AE-box	AGAAACAA	270	8	+	Arabidopsis thaliana	light responsive
CaPIN6-1	chs-Unit 1 m1	ACCTAACCCGG	903	10	-	Zea mays	light responsive
CaPIN6-1	ABRE	TACGGTC	237	7	-	Arabidopsis thaliana	abscisic acid responsive
CaPIN6-1	TCCC-motif	TCTCCCT	875	7	+	Spinacia oleracea	light responsive
CaPIN6-1	ARE	AAACCA	716	6	-	Zea mays	anaerobic induction
CaPIN6-1	ARE	AAACCA	852	6	-	Zea mays	anaerobic induction
CaPIN6-1	ARE	AAACCA	1767	6	-	Zea mays	anaerobic induction
CaPIN6-1	P-box	CCTTTTG	173	7	-	Oryza sativa	gibberellin responsive
CaPIN6-1	P-box	CCTTTTG	1548	7	-	Oryza sativa	gibberellin responsive
CaPIN6-2	ABRE	ACGTG	20	5	-	Arabidopsis thaliana	abscisic acid responsive
CaPIN6-2	G-box	CACGTC	20	6	+	Zea mays	light responsive
CaPIN6-2	TGACG-motif	TGACG	663	5	-	Hordeum vulgare	MeJA responsive
CaPIN6-2	P-box	CCTTTTG	1549	7	-	Oryza sativa	gibberellin responsive
CaPIN6-2	TCT-motif	TCTTAC	444	6	-	Arabidopsis thaliana	light responsive
CaPIN6-2	ARE	AAACCA	405	6	+	Zea mays	anaerobic induction
CaPIN6-2	ARE	AAACCA	1768	6	-	Zea mays	anaerobic induction
CaPIN6-2	Box 4	ATTAAT	248	6	+	Petroselinum crispum	light responsive
CaPIN6-2	3-AF1 binding site	TAAGAGAGGAA	1977	10	+	Solanum tuberosum	light responsive
CaPIN6-2	TGA-element	AACGAC	1671	6	+	Brassica oleracea	auxin responsive
CaPIN6-2	MBS	CAACTG	588	6	-	Arabidopsis thaliana	drought-inducibility
CaPIN6-2	MBS	CAACTG	688	6	-	Arabidopsis thaliana	drought-inducibility
CaPIN6-2	CGTCA-motif	CGTCA	663	5	+	Hordeum vulgare	MeJA responsive
CaPIN8-1	MBS	CAACTG	58	6	-	Arabidopsis thaliana	drought-inducibility
CaPIN8-1	MBS	CAACTG	1529	6	-	Arabidopsis thaliana	drought-inducibility
CaPIN8-1	MRE	AACCTAA	1934	7	+	Petroselinum crispum	light responsive
CaPIN8-1	I-box	cCATATCCAAT	791	10	+	Flaveria trinervia	light responsive
CaPIN8-1	CGTCA-motif	CGTCA	570	5	-	Hordeum vulgare	MeJA responsive
CaPIN8-1	Box 4	ATTAAT	238	6	+	Petroselinum crispum	light responsive
CaPIN8-1	Box 4	ATTAAT	672	6	+	Petroselinum crispum	light responsive
CaPIN8-1	Box 4	ATTAAT	682	6	+	Petroselinum crispum	light responsive
CaPIN8-1	Box 4	ATTAAT	1600	6	-	Petroselinum crispum	light responsive
CaPIN8-1	LTR	CCGAAA	1060	6	+	Hordeum vulgare	low-temperature responsive
CaPIN8-1	G-box	TACGTG	575	6	+	Arabidopsis thaliana	light responsive
CaPIN8-1	G-box	TACGTG	742	6	-	Arabidopsis thaliana	light responsive
CaPIN8-1	G-box	CACGAC	1812	6	-	Zea mays	light responsive
CaPIN8-1	GATA-motif	AAGGATAAGG	109	9	+	Solanum tuberosum	light responsive
CaPIN8-1	TCCC-motif	TCTCCCT	278	7	+	Spinacia oleracea	light responsive
CaPIN8-1	TGACG-motif	TGACG	570	5	+	Hordeum vulgare	MeJA responsive
CaPIN8-1	P-box	CCTTTTG	994	7	-	Oryza sativa	gibberellin responsive
CaPIN8-1	P-box	CCTTTTG	1072	7	-	Oryza sativa	gibberellin responsive
CaPIN8-1	TCT-motif	TCTTAC	28	6	+	Arabidopsis thaliana	light responsive
CaPIN8-1	TCT-motif	TCTTAC	1883	6	-	Arabidopsis thaliana	light responsive
CaPIN8-1	AE-box	AGAAACAA	1707	8	+	Arabidopsis thaliana	light responsive
CaPIN8-1	ABRE	CGTACGTGCA	573	9	+	Hordeum vulgare	abscisic acid responsive
CaPIN8-1	ABRE	ACGTG	576	5	+	Arabidopsis thaliana	abscisic acid responsive
CaPIN8-1	ABRE	TACGTGTC	740	8	-	Oryza sativa	abscisic acid responsive
CaPIN8-1	ABRE	ACGTG	742	5	-	Arabidopsis thaliana	abscisic acid responsive
CaPIN8-1	ABRE	TACGGTC	1180	7	-	Arabidopsis thaliana	abscisic acid responsive
CaPIN8-2	GATA-motif	AAGATAAGATT	1513	10	-	Arabidopsis thaliana	light responsive
CaPIN8-2	GATA-motif	AAGGATAAGG	1515	9	-	Solanum tuberosum	light responsive
CaPIN8-2	G-box	TACGTG	669	6	+	Arabidopsis thaliana	light responsive
CaPIN8-2	G-box	CACGAC	1724	6	-	Zea mays	light responsive
CaPIN8-2	TGACG-motif	TGACG	664	5	+	Hordeum vulgare	MeJA responsive
CaPIN8-2	TCT-motif	TCTTAC	1795	6	-	Arabidopsis thaliana	light responsive
CaPIN8-2	ARE	AAACCA	765	6	-	Zea mays	anaerobic induction
CaPIN8-2	ARE	AAACCA	1942	6	+	Zea mays	anaerobic induction
CaPIN8-2	P-box	CCTTTTG	911	7	-	Oryza sativa	gibberellin responsive
CaPIN8-2	P-box	CCTTTTG	984	7	-	Oryza sativa	gibberellin responsive
CaPIN8-2	AE-box	AGAAACAA	1616	8	+	Arabidopsis thaliana	light responsive
CaPIN8-2	ABRE	CGTACGTGCA	667	9	+	Hordeum vulgare	abscisic acid responsive
CaPIN8-2	ABRE	ACGTG	670	5	+	Arabidopsis thaliana	abscisic acid responsive
CaPIN8-2	ABRE	TACGGTC	1093	7	-	Arabidopsis thaliana	abscisic acid responsive
CaPIN8-2	ABRE	CGTACGTGCA	1527	9	-	Hordeum vulgare	abscisic acid responsive
CaPIN8-2	ATCT-motif	AATCTAATCC	1513	9	+	Pisum sativum	light responsive
CaPIN8-2	TGA-element	AACGAC	948	6	+	Brassica oleracea	auxin responsive
CaPIN8-2	MRE	AACCTAA	1563	7	-	Petroselinum crispum	light responsive
CaPIN8-2	MRE	AACCTAA	1850	7	+	Petroselinum crispum	light responsive
CaPIN8-2	ATC-motif	AGTAATCT	1001	8	-	Spinacia oleracea	light responsive
CaPIN8-2	AuxRR-core	GGTCCAT	526	7	+	Nicotiana tabacum	auxin responsive
CaPIN8-2	MBS	CAACTG	1435	6	-	Arabidopsis thaliana	drought-inducibility
CaPIN8-2	CGTCA-motif	CGTCA	664	5	-	Hordeum vulgare	MeJA responsive
CaPIN8-2	I-box	GTATAAGGCC	1964	9	-	Larix laricina	light responsive
CaPIN8-2	Box 4	ATTAAT	315	6	+	Petroselinum crispum	light responsive
CaPIN8-2	Box 4	ATTAAT	1506	6	-	Petroselinum crispum	light responsive
CaPIN8-2	Box 4	ATTAAT	1628	6	-	Petroselinum crispum	light responsive
CaPIN8-2	Box 4	ATTAAT	1787	6	-	Petroselinum crispum	light responsive
CaPIN8-2	LTR	CCGAAA	972	6	+	Hordeum vulgare	low-temperature responsive
CcPIN1-1	MBS	CAACTG	325	6	-	Arabidopsis thaliana	drought-inducibility
CcPIN1-1	MBS	CAACTG	1137	6	+	Arabidopsis thaliana	drought-inducibility
CcPIN1-1	MBS	CAACTG	1984	6	-	Arabidopsis thaliana	drought-inducibility
CcPIN1-1	TCA-element	CCATCTTTTT	193	9	+	Nicotiana tabacum	salicylic acid responsive
CcPIN1-1	I-box	GTATAAGGCC	1354	9	-	Larix laricina	light responsive
CcPIN1-1	Box 4	ATTAAT	740	6	+	Petroselinum crispum	light responsive
CcPIN1-1	Box 4	ATTAAT	1978	6	-	Petroselinum crispum	light responsive
CcPIN1-1	G-box	CACGAC	644	6	+	Zea mays	light responsive
CcPIN1-1	G-box	TACGTG	1393	6	+	Arabidopsis thaliana	light responsive
CcPIN1-1	G-box	CACGAC	1518	6	+	Zea mays	light responsive
CcPIN1-1	TCCC-motif	TCTCCCT	387	7	-	Spinacia oleracea	light responsive
CcPIN1-1	ARE	AAACCA	1183	6	-	Zea mays	anaerobic induction
CcPIN1-1	Sp1	GGGCGG	187	6	-	Oryza sativa	light responsive
CcPIN1-1	ABRE	ACGTG	1394	5	+	Arabidopsis thaliana	abscisic acid responsive
CcPIN1-2	ARE	AAACCA	1563	6	+	Zea mays	anaerobic induction
CcPIN1-2	TCT-motif	TCTTAC	520	6	-	Arabidopsis thaliana	light responsive
CcPIN1-2	TCT-motif	TCTTAC	1456	6	+	Arabidopsis thaliana	light responsive
CcPIN1-2	P-box	CCTTTTG	954	7	+	Oryza sativa	gibberellin responsive
CcPIN1-2	GATA-motif	GATAGGA	20	7	-	Arabidopsis thaliana	light responsive
CcPIN1-2	Sp1	GGGCGG	32	6	-	Oryza sativa	light responsive
CcPIN1-2	GT1-motif	GGTTAAT	75	7	+	Avena sativa	light responsive
CcPIN1-2	GT1-motif	GGTTAA	1531	6	-	Arabidopsis thaliana	light responsive
CcPIN1-2	I-box	GTATAAGGCC	460	9	+	Larix laricina	light responsive
CcPIN1-2	GARE-motif	TCTGTTG	127	7	-	Brassica oleracea	gibberellin responsive
CcPIN1-2	ATCT-motif	AATCTAATCC	492	9	+	Pisum sativum	light responsive
CcPIN1-2	LTR	CCGAAA	1819	6	+	Hordeum vulgare	low-temperature responsive
CcPIN1-2	Box 4	ATTAAT	319	6	+	Petroselinum crispum	light responsive
CcPIN1-2	Box 4	ATTAAT	389	6	+	Petroselinum crispum	light responsive
CcPIN1-2	Box 4	ATTAAT	1978	6	-	Petroselinum crispum	light responsive
CcPIN1-3	ABRE	ACGTG	612	5	-	Arabidopsis thaliana	abscisic acid responsive
CcPIN1-3	ABRE	ACGTG	838	5	+	Arabidopsis thaliana	abscisic acid responsive
CcPIN1-3	ABRE	ACGTG	1034	5	-	Arabidopsis thaliana	abscisic acid responsive
CcPIN1-3	TC-rich repeats	ATTCTCTAAC	1198	9	+	Nicotiana tabacum	defense and stress responsive
CcPIN1-3	GA-motif	ATAGATAA	1051	8	+	Arabidopsis thaliana	light responsive
CcPIN1-3	G-Box	CACGTT	612	6	+	Pisum sativum	light responsive
CcPIN1-3	G-Box	CACGTT	837	6	-	Pisum sativum	light responsive
CcPIN1-3	P-box	CCTTTTG	1628	7	-	Oryza sativa	gibberellin responsive
CcPIN1-3	ARE	AAACCA	1234	6	+	Zea mays	anaerobic induction
CcPIN1-3	TGACG-motif	TGACG	124	5	+	Hordeum vulgare	MeJA responsive
CcPIN1-3	TGACG-motif	TGACG	1982	5	-	Hordeum vulgare	MeJA responsive
CcPIN1-3	G-box	TACGTG	1034	6	-	Arabidopsis thaliana	light responsive
CcPIN1-3	ACE	GACACGTATG	1032	9	+	Petroselinum crispum	light responsive
CcPIN1-3	Box 4	ATTAAT	454	6	+	Petroselinum crispum	light responsive
CcPIN1-3	Box 4	ATTAAT	779	6	+	Petroselinum crispum	light responsive
CcPIN1-3	I-box	AAGATAAGGCT	1594	10	-	Gossypium hirsutum	light responsive
CcPIN1-3	I-box	AAGATAAGGCT	1846	10	+	Gossypium hirsutum	light responsive
CcPIN1-3	CGTCA-motif	CGTCA	124	5	-	Hordeum vulgare	MeJA responsive
CcPIN1-3	CGTCA-motif	CGTCA	1982	5	+	Hordeum vulgare	MeJA responsive
CcPIN1-3	GT1-motif	GGTTAAT	1356	7	-	Avena sativa	light responsive
CcPIN1-3	GT1-motif	GGTTAA	1357	6	-	Arabidopsis thaliana	light responsive
CcPIN1-3	MBS	CAACTG	1320	6	+	Arabidopsis thaliana	drought-inducibility
CcPIN2	TCT-motif	TCTTAC	532	6	+	Arabidopsis thaliana	light responsive
CcPIN2	TCT-motif	TCTTAC	692	6	-	Arabidopsis thaliana	light responsive
CcPIN2	TCT-motif	TCTTAC	1978	6	+	Arabidopsis thaliana	light responsive
CcPIN2	ARE	AAACCA	810	6	+	Zea mays	anaerobic induction
CcPIN2	ARE	AAACCA	1954	6	+	Zea mays	anaerobic induction
CcPIN2	GATA-motif	AAGGATAAGG	8	9	-	Solanum tuberosum	light responsive
CcPIN2	G-box	CACGAC	1352	6	-	Zea mays	light responsive
CcPIN2	G-box	TACGTG	1693	6	+	Arabidopsis thaliana	light responsive
CcPIN2	TGACG-motif	TGACG	194	5	+	Hordeum vulgare	MeJA responsive
CcPIN2	TGACG-motif	TGACG	293	5	+	Hordeum vulgare	MeJA responsive
CcPIN2	TGACG-motif	TGACG	759	5	-	Hordeum vulgare	MeJA responsive
CcPIN2	TGACG-motif	TGACG	978	5	-	Hordeum vulgare	MeJA responsive
CcPIN2	TGACG-motif	TGACG	1276	5	-	Hordeum vulgare	MeJA responsive
CcPIN2	LAMP-element	CTTTATCA	250	8	-	Pisum sativum	light responsive
CcPIN2	ABRE	TACGGTC	104	7	+	Arabidopsis thaliana	abscisic acid responsive
CcPIN2	ABRE	ACGTG	860	5	-	Arabidopsis thaliana	abscisic acid responsive
CcPIN2	ABRE	ACGTG	1694	5	+	Arabidopsis thaliana	abscisic acid responsive
CcPIN2	GA-motif	ATAGATAA	1831	8	+	Arabidopsis thaliana	light responsive
CcPIN2	G-Box	CACGTT	860	6	+	Pisum sativum	light responsive
CcPIN2	TC-rich repeats	GTTTTCTTAC	692	9	-	Nicotiana tabacum	defense and stress responsive
CcPIN2	I-box	GTATAAGGCC	1920	9	+	Larix laricina	light responsive
CcPIN2	CGTCA-motif	CGTCA	194	5	-	Hordeum vulgare	MeJA responsive
CcPIN2	CGTCA-motif	CGTCA	293	5	-	Hordeum vulgare	MeJA responsive
CcPIN2	CGTCA-motif	CGTCA	759	5	+	Hordeum vulgare	MeJA responsive
CcPIN2	CGTCA-motif	CGTCA	978	5	+	Hordeum vulgare	MeJA responsive
CcPIN2	CGTCA-motif	CGTCA	1276	5	+	Hordeum vulgare	MeJA responsive
CcPIN2	TCA-element	TCAGAAGAGG	321	9	-	Brassica oleracea	salicylic acid responsive
CcPIN2	TCA-element	TCAGAAGAGG	1842	9	+	Brassica oleracea	salicylic acid responsive
CcPIN2	MRE	AACCTAA	93	7	+	Petroselinum crispum	light responsive
CcPIN2	LTR	CCGAAA	454	6	+	Hordeum vulgare	low-temperature responsive
CcPIN2	Box 4	ATTAAT	361	6	+	Petroselinum crispum	light responsive
CcPIN2	Box 4	ATTAAT	1250	6	-	Petroselinum crispum	light responsive
CcPIN2	Box 4	ATTAAT	1256	6	-	Petroselinum crispum	light responsive
CcPIN2	Box 4	ATTAAT	1754	6	-	Petroselinum crispum	light responsive
CcPIN3	Box 4	ATTAAT	363	6	+	Petroselinum crispum	light responsive
CcPIN3	Box 4	ATTAAT	420	6	+	Petroselinum crispum	light responsive
CcPIN3	Box 4	ATTAAT	612	6	+	Petroselinum crispum	light responsive
CcPIN3	Box 4	ATTAAT	1024	6	-	Petroselinum crispum	light responsive
CcPIN3	MBS	CAACTG	1441	6	-	Arabidopsis thaliana	drought-inducibility
CcPIN3	TGA-element	AACGAC	1808	6	+	Brassica oleracea	auxin responsive
CcPIN3	ATCT-motif	AATCTAATCC	1124	9	+	Pisum sativum	light responsive
CcPIN3	GT1-motif	GGTTAA	472	6	+	Arabidopsis thaliana	light responsive
CcPIN3	GT1-motif	GGTTAA	1146	6	+	Arabidopsis thaliana	light responsive
CcPIN3	GT1-motif	GTGTGTGAA	1518	9	-	Solanum tuberosum	light responsive
CcPIN3	TCA-element	CCATCTTTTT	493	9	-	Nicotiana tabacum	salicylic acid responsive
CcPIN3	AE-box	AGAAACTT	476	8	-	Arabidopsis thaliana	light responsive
CcPIN3	AE-box	AGAAACTT	1960	8	-	Arabidopsis thaliana	light responsive
CcPIN3	G-Box	CACGTT	938	6	+	Pisum sativum	light responsive
CcPIN3	ABRE	ACGTG	671	5	-	Arabidopsis thaliana	abscisic acid responsive
CcPIN3	ABRE	AACCCGG	796	7	+	Arabidopsis thaliana	abscisic acid responsive
CcPIN3	ABRE	ACGTG	900	5	-	Arabidopsis thaliana	abscisic acid responsive
CcPIN3	ABRE	ACGTG	938	5	-	Arabidopsis thaliana	abscisic acid responsive
CcPIN3	ABRE	ACGTG	1157	5	-	Arabidopsis thaliana	abscisic acid responsive
CcPIN3	G-box	CACGAC	464	6	+	Zea mays	light responsive
CcPIN3	G-box	TACGTG	671	6	-	Arabidopsis thaliana	light responsive
CcPIN3	G-box	CACGTC	900	6	+	Zea mays	light responsive
CcPIN3	G-box	CACGTC	1157	6	+	Zea mays	light responsive
CcPIN3	ARE	AAACCA	440	6	+	Zea mays	anaerobic induction
CcPIN3	ARE	AAACCA	518	6	+	Zea mays	anaerobic induction
CcPIN3	ARE	AAACCA	833	6	+	Zea mays	anaerobic induction
CcPIN3	TCT-motif	TCTTAC	1183	6	+	Arabidopsis thaliana	light responsive
CcPIN5-1	P-box	CCTTTTG	504	7	-	Oryza sativa	gibberellin responsive
CcPIN5-1	P-box	CCTTTTG	539	7	-	Oryza sativa	gibberellin responsive
CcPIN5-1	ARE	AAACCA	205	6	+	Zea mays	anaerobic induction
CcPIN5-1	ARE	AAACCA	1474	6	-	Zea mays	anaerobic induction
CcPIN5-1	ARE	AAACCA	1840	6	-	Zea mays	anaerobic induction
CcPIN5-1	TCT-motif	TCTTAC	591	6	-	Arabidopsis thaliana	light responsive
CcPIN5-1	TCT-motif	TCTTAC	646	6	-	Arabidopsis thaliana	light responsive
CcPIN5-1	TCCC-motif	TCTCCCT	1834	7	+	Spinacia oleracea	light responsive
CcPIN5-1	TCCC-motif	TCTCCCT	1908	7	+	Spinacia oleracea	light responsive
CcPIN5-1	G-box	TAACACGTAG	1006	9	+	Brassica oleracea	light responsive
CcPIN5-1	ABRE	GACACGTGGC	608	9	-	Triticum aestivum	abscisic acid responsive
CcPIN5-1	TATC-box	TATCCCA	1704	7	-	Oryza sativa	gibberellin responsive
CcPIN5-1	AE-box	AGAAACTT	1347	8	-	Arabidopsis thaliana	light responsive
CcPIN5-1	chs-CMA2a	TCACTTGA	616	8	-	Petroselinum crispum	light responsive
CcPIN5-1	TC-rich repeats	GTTTTCTTAC	646	9	-	Nicotiana tabacum	defense and stress responsive
CcPIN5-1	GA-motif	ATAGATAA	30	8	+	Arabidopsis thaliana	light responsive
CcPIN5-1	L-box	ATCCCACCTAC	1699	10	-	Petroselinum crispum	light responsive
CcPIN5-1	GT1-motif	GGTTAA	1463	6	-	Arabidopsis thaliana	light responsive
CcPIN5-1	ATCT-motif	AATCTAATCC	215	9	-	Pisum sativum	light responsive
CcPIN5-1	ATCT-motif	AATCTAATCC	916	9	+	Pisum sativum	light responsive
CcPIN5-1	Box 4	ATTAAT	1640	6	-	Petroselinum crispum	light responsive
CcPIN5-1	Box 4	ATTAAT	1730	6	-	Petroselinum crispum	light responsive
CcPIN5-1	chs-CMA1a	TTACTTAA	1398	8	+	Daucus carota	light responsive
CcPIN5-2	ARE	AAACCA	1007	6	-	Zea mays	anaerobic induction
CcPIN5-2	GATA-motif	GATAGGG	1331	7	-	Pisum sativum	light responsive
CcPIN5-2	ABRE	ACGTG	867	5	+	Arabidopsis thaliana	abscisic acid responsive
CcPIN5-2	LAMP-element	CTTTATCA	1496	8	-	Pisum sativum	light responsive
CcPIN5-2	G-Box	CACGTT	866	6	-	Pisum sativum	light responsive
CcPIN5-2	GARE-motif	TCTGTTG	13	7	+	Brassica oleracea	gibberellin responsive
CcPIN5-2	GARE-motif	TCTGTTG	929	7	-	Brassica oleracea	gibberellin responsive
CcPIN5-2	MBS	CAACTG	816	6	-	Arabidopsis thaliana	drought-inducibility
CcPIN5-2	MBS	CAACTG	1066	6	+	Arabidopsis thaliana	drought-inducibility
CcPIN5-2	TGA-element	AACGAC	154	6	-	Brassica oleracea	auxin responsive
CcPIN5-2	ACE	GACACGTATG	486	9	+	Petroselinum crispum	light responsive
CcPIN5-2	LTR	CCGAAA	1059	6	+	Hordeum vulgare	low-temperature responsive
CcPIN5-2	LTR	CCGAAA	1580	6	+	Hordeum vulgare	low-temperature responsive
CcPIN5-2	Box 4	ATTAAT	198	6	+	Petroselinum crispum	light responsive
CcPIN5-2	Box 4	ATTAAT	348	6	+	Petroselinum crispum	light responsive
CcPIN5-2	Box 4	ATTAAT	410	6	+	Petroselinum crispum	light responsive
CcPIN5-2	Box 4	ATTAAT	586	6	+	Petroselinum crispum	light responsive
CcPIN5-2	Box 4	ATTAAT	657	6	+	Petroselinum crispum	light responsive
CcPIN5-3	Box 4	ATTAAT	500	6	+	Petroselinum crispum	light responsive
CcPIN5-3	Box 4	ATTAAT	681	6	+	Petroselinum crispum	light responsive
CcPIN5-3	Box 4	ATTAAT	848	6	+	Petroselinum crispum	light responsive
CcPIN5-3	Box 4	ATTAAT	977	6	+	Petroselinum crispum	light responsive
CcPIN5-3	MBS	CAACTG	1080	6	-	Arabidopsis thaliana	drought-inducibility
CcPIN5-3	GT1-motif	GGTTAAT	1495	7	+	Avena sativa	light responsive
CcPIN5-3	CGTCA-motif	CGTCA	1399	5	-	Hordeum vulgare	MeJA responsive
CcPIN5-3	CGTCA-motif	CGTCA	1813	5	-	Hordeum vulgare	MeJA responsive
CcPIN5-3	I-box	gGATAAGGTG	647	9	+	Zea mays	light responsive
CcPIN5-3	I-box	TGATAATGT	867	9	+	Solanum tuberosum	light responsive
CcPIN5-3	TATC-box	TATCCCA	226	7	-	Oryza sativa	gibberellin responsive
CcPIN5-3	ABRE	ACGTG	1992	5	-	Arabidopsis thaliana	abscisic acid responsive
CcPIN5-3	TGACG-motif	TGACG	1399	5	+	Hordeum vulgare	MeJA responsive
CcPIN5-3	TGACG-motif	TGACG	1813	5	+	Hordeum vulgare	MeJA responsive
CcPIN5-3	G-box	TACGTG	1992	6	-	Arabidopsis thaliana	light responsive
CcPIN5-3	TCT-motif	TCTTAC	1726	6	-	Arabidopsis thaliana	light responsive
CcPIN5-3	TCT-motif	TCTTAC	1740	6	-	Arabidopsis thaliana	light responsive
CcPIN5-3	P-box	CCTTTTG	576	7	+	Oryza sativa	gibberellin responsive
CcPIN6	AE-box	AGAAACAA	313	8	+	Arabidopsis thaliana	light responsive
CcPIN6	ABRE	TACGGTC	280	7	-	Arabidopsis thaliana	abscisic acid responsive
CcPIN6	TCCC-motif	TCTCCCT	937	7	+	Spinacia oleracea	light responsive
CcPIN6	P-box	CCTTTTG	216	7	-	Oryza sativa	gibberellin responsive
CcPIN6	P-box	CCTTTTG	1548	7	-	Oryza sativa	gibberellin responsive
CcPIN6	ARE	AAACCA	778	6	-	Zea mays	anaerobic induction
CcPIN6	ARE	AAACCA	914	6	-	Zea mays	anaerobic induction
CcPIN6	ARE	AAACCA	1767	6	-	Zea mays	anaerobic induction
CcPIN6	TCT-motif	TCTTAC	969	6	-	Arabidopsis thaliana	light responsive
CcPIN6	3-AF1 binding site	TAAGAGAGGAA	456	10	-	Solanum tuberosum	light responsive
CcPIN6	MBS	CAACTG	714	6	-	Arabidopsis thaliana	drought-inducibility
CcPIN6	ATC-motif	TGCTATCCA	718	9	-	Pisum sativum	light responsive
CcPIN6	TGA-element	AACGAC	1670	6	+	Brassica oleracea	auxin responsive
CcPIN8	G-box	TACGTG	462	6	+	Arabidopsis thaliana	light responsive
CcPIN8	G-box	TACGTG	485	6	+	Arabidopsis thaliana	light responsive
CcPIN8	G-box	TACGTG	650	6	-	Arabidopsis thaliana	light responsive
CcPIN8	G-box	CACGAC	1724	6	-	Zea mays	light responsive
CcPIN8	TCCC-motif	TCTCCCT	166	7	+	Spinacia oleracea	light responsive
CcPIN8	TGACG-motif	TGACG	457	5	+	Hordeum vulgare	MeJA responsive
CcPIN8	P-box	CCTTTTG	906	7	-	Oryza sativa	gibberellin responsive
CcPIN8	P-box	CCTTTTG	984	7	-	Oryza sativa	gibberellin responsive
CcPIN8	TCT-motif	TCTTAC	1795	6	-	Arabidopsis thaliana	light responsive
CcPIN8	ARE	AAACCA	1938	6	+	Zea mays	anaerobic induction
CcPIN8	AE-box	AGAAACAA	1619	8	+	Arabidopsis thaliana	light responsive
CcPIN8	ABRE	CGTACGTGCA	460	9	+	Hordeum vulgare	abscisic acid responsive
CcPIN8	ABRE	ACGTG	463	5	+	Arabidopsis thaliana	abscisic acid responsive
CcPIN8	ABRE	CGTACGTGCA	483	9	+	Hordeum vulgare	abscisic acid responsive
CcPIN8	ABRE	ACGTG	486	5	+	Arabidopsis thaliana	abscisic acid responsive
CcPIN8	ABRE	TACGTGTC	648	8	-	Oryza sativa	abscisic acid responsive
CcPIN8	ABRE	ACGTG	650	5	-	Arabidopsis thaliana	abscisic acid responsive
CcPIN8	ABRE	TACGGTC	1093	7	-	Arabidopsis thaliana	abscisic acid responsive
CcPIN8	TGA-element	AACGAC	478	6	+	Brassica oleracea	auxin responsive
CcPIN8	MBS	CAACTG	1441	6	-	Arabidopsis thaliana	drought-inducibility
CcPIN8	MRE	AACCTAA	1846	7	+	Petroselinum crispum	light responsive
CcPIN8	I-box	cCATATCCAAT	699	10	+	Flaveria trinervia	light responsive
CcPIN8	I-box	GTATAAGGCC	1964	9	-	Larix laricina	light responsive
CcPIN8	CGTCA-motif	CGTCA	457	5	-	Hordeum vulgare	MeJA responsive
CcPIN8	Box 4	ATTAAT	113	6	+	Petroselinum crispum	light responsive
CcPIN8	Box 4	ATTAAT	582	6	+	Petroselinum crispum	light responsive
CcPIN8	Box 4	ATTAAT	592	6	+	Petroselinum crispum	light responsive
CcPIN8	Box 4	ATTAAT	1512	6	-	Petroselinum crispum	light responsive
CcPIN8	LTR	CCGAAA	972	6	+	Hordeum vulgare	low-temperature responsive
CePIN1-1	GATA-motif	GATAGGG	936	7	-	Pisum sativum	light responsive
CePIN1-1	TGACG-motif	TGACG	555	5	-	Hordeum vulgare	MeJA responsive
CePIN1-1	TGACG-motif	TGACG	995	5	+	Hordeum vulgare	MeJA responsive
CePIN1-1	TCT-motif	TCTTAC	605	6	-	Arabidopsis thaliana	light responsive
CePIN1-1	TCT-motif	TCTTAC	1482	6	+	Arabidopsis thaliana	light responsive
CePIN1-1	Box 4	ATTAAT	1211	6	-	Petroselinum crispum	light responsive
CePIN1-1	Box 4	ATTAAT	1978	6	-	Petroselinum crispum	light responsive
CePIN1-1	LTR	CCGAAA	1822	6	+	Hordeum vulgare	low-temperature responsive
CePIN1-1	ATCT-motif	AATCTAATCC	578	9	+	Pisum sativum	light responsive
CePIN1-1	TGA-element	AACGAC	914	6	-	Brassica oleracea	auxin responsive
CePIN1-1	MRE	AACCTAA	849	7	-	Petroselinum crispum	light responsive
CePIN1-1	GT1-motif	GGTTAAT	164	7	+	Avena sativa	light responsive
CePIN1-1	GT1-motif	GGTTAA	1555	6	-	Arabidopsis thaliana	light responsive
CePIN1-1	CGTCA-motif	CGTCA	555	5	+	Hordeum vulgare	MeJA responsive
CePIN1-1	CGTCA-motif	CGTCA	995	5	-	Hordeum vulgare	MeJA responsive
CePIN1-2	TC-rich repeats	ATTCTCTAAC	500	10	+	Nicotiana tabacum	defense and stress responsive
CePIN1-2	TC-rich repeats	GTTTTCTTAC	567	9	+	Nicotiana tabacum	defense and stress responsive
CePIN1-2	TC-rich repeats	GTTTTCTTAC	718	9	+	Nicotiana tabacum	defense and stress responsive
CePIN1-2	TC-rich repeats	GTTTTCTTAC	905	9	-	Nicotiana tabacum	defense and stress responsive
CePIN1-2	G-Box	CACGTT	284	6	+	Pisum sativum	light responsive
CePIN1-2	G-Box	CACGTT	507	6	-	Pisum sativum	light responsive
CePIN1-2	G-Box	CACGTT	574	6	-	Pisum sativum	light responsive
CePIN1-2	GA-motif	ATAGATAA	1042	8	+	Arabidopsis thaliana	light responsive
CePIN1-2	ABRE	ACGTG	284	5	-	Arabidopsis thaliana	abscisic acid responsive
CePIN1-2	ABRE	ACGTG	508	5	+	Arabidopsis thaliana	abscisic acid responsive
CePIN1-2	ABRE	ACGTG	575	5	+	Arabidopsis thaliana	abscisic acid responsive
CePIN1-2	TGACG-motif	TGACG	1982	5	-	Hordeum vulgare	MeJA responsive
CePIN1-2	GATA-motif	GATAGGA	1925	7	-	Arabidopsis thaliana	light responsive
CePIN1-2	TCT-motif	TCTTAC	1198	6	+	Arabidopsis thaliana	light responsive
CePIN1-2	ARE	AAACCA	551	6	+	Zea mays	anaerobic induction
CePIN1-2	ARE	AAACCA	1230	6	+	Zea mays	anaerobic induction
CePIN1-2	P-box	CCTTTTG	1628	7	-	Oryza sativa	gibberellin responsive
CePIN1-2	Box 4	ATTAAT	124	6	+	Petroselinum crispum	light responsive
CePIN1-2	Box 4	ATTAAT	451	6	+	Petroselinum crispum	light responsive
CePIN1-2	Box 4	ATTAAT	740	6	+	Petroselinum crispum	light responsive
CePIN1-2	Box 4	ATTAAT	887	6	+	Petroselinum crispum	light responsive
CePIN1-2	MBS	CAACTG	1316	6	+	Arabidopsis thaliana	drought-inducibility
CePIN1-2	CGTCA-motif	CGTCA	1982	5	+	Hordeum vulgare	MeJA responsive
CePIN1-2	GT1-motif	GGTTAAT	1352	7	-	Avena sativa	light responsive
CePIN1-2	GT1-motif	GGTTAA	1353	6	-	Arabidopsis thaliana	light responsive
CePIN1-3	Box 4	ATTAAT	739	6	+	Petroselinum crispum	light responsive
CePIN1-3	Box 4	ATTAAT	886	6	+	Petroselinum crispum	light responsive
CePIN1-3	GT1-motif	GGTTAAT	1351	7	-	Avena sativa	light responsive
CePIN1-3	GT1-motif	GGTTAA	1352	6	-	Arabidopsis thaliana	light responsive
CePIN1-3	CGTCA-motif	CGTCA	1982	5	+	Hordeum vulgare	MeJA responsive
CePIN1-3	MBS	CAACTG	1315	6	+	Arabidopsis thaliana	drought-inducibility
CePIN1-3	TC-rich repeats	GTTTTCTTAC	717	9	+	Nicotiana tabacum	defense and stress responsive
CePIN1-3	TC-rich repeats	GTTTTCTTAC	904	9	-	Nicotiana tabacum	defense and stress responsive
CePIN1-3	GA-motif	ATAGATAA	1041	8	+	Arabidopsis thaliana	light responsive
CePIN1-3	P-box	CCTTTTG	1628	7	-	Oryza sativa	gibberellin responsive
CePIN1-3	ARE	AAACCA	1229	6	+	Zea mays	anaerobic induction
CePIN1-3	TCT-motif	TCTTAC	1197	6	+	Arabidopsis thaliana	light responsive
CePIN1-3	TGACG-motif	TGACG	1982	5	-	Hordeum vulgare	MeJA responsive
CePIN1-3	GATA-motif	GATAGGA	1925	7	-	Arabidopsis thaliana	light responsive
CePIN2	Box 4	ATTAAT	1302	6	-	Petroselinum crispum	light responsive
CePIN2	Box 4	ATTAAT	1308	6	-	Petroselinum crispum	light responsive
CePIN2	Box 4	ATTAAT	1752	6	-	Petroselinum crispum	light responsive
CePIN2	I-box	cGATAAGGCG	635	9	-	Zea mays	light responsive
CePIN2	I-box	GTATAAGGCC	1920	9	+	Larix laricina	light responsive
CePIN2	ABRE	ACGTG	895	5	-	Arabidopsis thaliana	abscisic acid responsive
CePIN2	ABRE	ACGTG	1692	5	+	Arabidopsis thaliana	abscisic acid responsive
CePIN2	AE-box	AGAAACTT	1652	8	+	Arabidopsis thaliana	light responsive
CePIN2	TC-rich repeats	GTTTTCTTAC	141	9	-	Nicotiana tabacum	defense and stress responsive
CePIN2	G-Box	CACGTT	895	6	+	Pisum sativum	light responsive
CePIN2	GA-motif	ATAGATAA	1829	8	+	Arabidopsis thaliana	light responsive
CePIN2	ARE	AAACCA	854	6	+	Zea mays	anaerobic induction
CePIN2	ARE	AAACCA	1954	6	+	Zea mays	anaerobic induction
CePIN2	TCT-motif	TCTTAC	141	6	-	Arabidopsis thaliana	light responsive
CePIN2	TCT-motif	TCTTAC	978	6	+	Arabidopsis thaliana	light responsive
CePIN2	TCT-motif	TCTTAC	1978	6	+	Arabidopsis thaliana	light responsive
CePIN2	P-box	CCTTTTG	1050	7	+	Oryza sativa	gibberellin responsive
CePIN2	G-box	CACGAC	1404	6	-	Zea mays	light responsive
CePIN2	G-box	TACGTG	1691	6	+	Arabidopsis thaliana	light responsive
CePIN3	ABRE	ACGTG	698	5	-	Arabidopsis thaliana	abscisic acid responsive
CePIN3	ABRE	AACCCGG	823	7	+	Arabidopsis thaliana	abscisic acid responsive
CePIN3	ABRE	ACGTG	927	5	-	Arabidopsis thaliana	abscisic acid responsive
CePIN3	ABRE	ACGTG	965	5	-	Arabidopsis thaliana	abscisic acid responsive
CePIN3	ABRE	ACGTG	1183	5	-	Arabidopsis thaliana	abscisic acid responsive
CePIN3	ABRE	ACGTG	1407	5	+	Arabidopsis thaliana	abscisic acid responsive
CePIN3	G-Box	CACGTT	965	6	+	Pisum sativum	light responsive
CePIN3	AE-box	AGAAACTT	501	8	-	Arabidopsis thaliana	light responsive
CePIN3	AE-box	AGAAACTT	1960	8	-	Arabidopsis thaliana	light responsive
CePIN3	ARE	AAACCA	465	6	+	Zea mays	anaerobic induction
CePIN3	ARE	AAACCA	860	6	+	Zea mays	anaerobic induction
CePIN3	AT1-motif	AATTATTTTTTATT	173	14	+	Solanum tuberosum	light responsive
CePIN3	TCT-motif	TCTTAC	1209	6	+	Arabidopsis thaliana	light responsive
CePIN3	G-box	CACGAC	489	6	+	Zea mays	light responsive
CePIN3	G-box	TACGTG	698	6	-	Arabidopsis thaliana	light responsive
CePIN3	G-box	CACGTC	927	6	+	Zea mays	light responsive
CePIN3	G-box	CACGTC	1183	6	+	Zea mays	light responsive
CePIN3	G-box	TACGTG	1406	6	+	Arabidopsis thaliana	light responsive
CePIN3	Box 4	ATTAAT	388	6	+	Petroselinum crispum	light responsive
CePIN3	Box 4	ATTAAT	445	6	+	Petroselinum crispum	light responsive
CePIN3	Box 4	ATTAAT	639	6	+	Petroselinum crispum	light responsive
CePIN3	Box 4	ATTAAT	1051	6	-	Petroselinum crispum	light responsive
CePIN3	TCA-element	CCATCTTTTT	522	9	-	Nicotiana tabacum	salicylic acid responsive
CePIN3	GT1-motif	GGTTAA	497	6	+	Arabidopsis thaliana	light responsive
CePIN3	GT1-motif	GTGTGTGAA	1536	9	-	Solanum tuberosum	light responsive
CePIN3	TGA-element	AACGAC	1819	6	+	Brassica oleracea	auxin responsive
CePIN3	ATCT-motif	AATCTAATCC	1150	9	+	Pisum sativum	light responsive
CePIN3	MBS	CAACTG	1111	6	+	Arabidopsis thaliana	drought-inducibility
CePIN5-1	MBS	CAACTG	960	6	+	Arabidopsis thaliana	drought-inducibility
CePIN5-1	GARE-motif	TCTGTTG	823	7	-	Brassica oleracea	gibberellin responsive
CePIN5-1	ATC-motif	TGCTATCCA	1819	9	+	Pisum sativum	light responsive
CePIN5-1	Box 4	ATTAAT	94	6	+	Petroselinum crispum	light responsive
CePIN5-1	Box 4	ATTAAT	242	6	+	Petroselinum crispum	light responsive
CePIN5-1	Box 4	ATTAAT	305	6	+	Petroselinum crispum	light responsive
CePIN5-1	Box 4	ATTAAT	480	6	+	Petroselinum crispum	light responsive
CePIN5-1	Box 4	ATTAAT	551	6	+	Petroselinum crispum	light responsive
CePIN5-1	LTR	CCGAAA	953	6	+	Hordeum vulgare	low-temperature responsive
CePIN5-1	GATA-motif	AAGATAAGATT	86	10	+	Arabidopsis thaliana	light responsive
CePIN5-1	GATA-motif	GATAGGG	1225	7	-	Pisum sativum	light responsive
CePIN5-1	ARE	AAACCA	604	6	-	Zea mays	anaerobic induction
CePIN5-1	ARE	AAACCA	901	6	-	Zea mays	anaerobic induction
CePIN5-1	ARE	AAACCA	1471	6	+	Zea mays	anaerobic induction
CePIN5-1	chs-CMA2a	TCACTTGA	1789	8	-	Petroselinum crispum	light responsive
CePIN5-1	G-Box	CACGTT	760	6	-	Pisum sativum	light responsive
CePIN5-1	G-Box	CACGTT	1246	6	-	Pisum sativum	light responsive
CePIN5-1	ABRE	ACGTG	761	5	+	Arabidopsis thaliana	abscisic acid responsive
CePIN5-1	ABRE	ACGTG	1247	5	+	Arabidopsis thaliana	abscisic acid responsive
CePIN5-2	MBS	CAACTG	185	6	-	Arabidopsis thaliana	drought-inducibility
CePIN5-2	MBS	CAACTG	1130	6	+	Arabidopsis thaliana	drought-inducibility
CePIN5-2	TCA-element	CCATCTTTTT	647	9	-	Nicotiana tabacum	salicylic acid responsive
CePIN5-2	GT1-motif	GGTTAA	253	6	+	Arabidopsis thaliana	light responsive
CePIN5-2	GT1-motif	GGTTAA	1166	6	-	Arabidopsis thaliana	light responsive
CePIN5-2	GT1-motif	GGTTAA	1504	6	+	Arabidopsis thaliana	light responsive
CePIN5-2	CGTCA-motif	CGTCA	1412	5	-	Hordeum vulgare	MeJA responsive
CePIN5-2	CGTCA-motif	CGTCA	1813	5	-	Hordeum vulgare	MeJA responsive
CePIN5-2	Box 4	ATTAAT	82	6	+	Petroselinum crispum	light responsive
CePIN5-2	Box 4	ATTAAT	617	6	+	Petroselinum crispum	light responsive
CePIN5-2	Box 4	ATTAAT	815	6	+	Petroselinum crispum	light responsive
CePIN5-2	3-AF1 binding site	TAAGAGAGGAA	1741	10	+	Solanum tuberosum	light responsive
CePIN5-2	GATA-motif	GATAGGG	397	7	-	Pisum sativum	light responsive
CePIN5-2	G-box	TACGTG	1992	6	-	Arabidopsis thaliana	light responsive
CePIN5-2	TGACG-motif	TGACG	1412	5	+	Hordeum vulgare	MeJA responsive
CePIN5-2	TGACG-motif	TGACG	1813	5	+	Hordeum vulgare	MeJA responsive
CePIN5-2	TCT-motif	TCTTAC	1740	6	-	Arabidopsis thaliana	light responsive
CePIN5-2	ABRE	ACGTG	1992	5	-	Arabidopsis thaliana	abscisic acid responsive
CePIN5-3	chs-CMA1a	TTACTTAA	1401	8	+	Daucus carota	light responsive
CePIN5-3	Box 4	ATTAAT	727	6	+	Petroselinum crispum	light responsive
CePIN5-3	Box 4	ATTAAT	1643	6	-	Petroselinum crispum	light responsive
CePIN5-3	Box 4	ATTAAT	1733	6	-	Petroselinum crispum	light responsive
CePIN5-3	ATCT-motif	AATCTAATCC	910	9	+	Pisum sativum	light responsive
CePIN5-3	chs-CMA2a	TCACTTGA	610	8	-	Petroselinum crispum	light responsive
CePIN5-3	AE-box	AGAAACTT	1350	8	-	Arabidopsis thaliana	light responsive
CePIN5-3	L-box	ATCCCACCTAC	1702	10	-	Petroselinum crispum	light responsive
CePIN5-3	GA-motif	ATAGATAA	25	8	+	Arabidopsis thaliana	light responsive
CePIN5-3	TATC-box	TATCCCA	1707	7	-	Oryza sativa	gibberellin responsive
CePIN5-3	ABRE	GACACGTGGC	602	9	-	Triticum aestivum	abscisic acid responsive
CePIN5-3	TCCC-motif	TCTCCCT	1837	7	+	Spinacia oleracea	light responsive
CePIN5-3	TCCC-motif	TCTCCCT	1913	7	+	Spinacia oleracea	light responsive
CePIN5-3	G-box	TAACACGTAG	1000	9	+	Brassica oleracea	light responsive
CePIN5-3	TCT-motif	TCTTAC	585	6	-	Arabidopsis thaliana	light responsive
CePIN5-3	ARE	AAACCA	11	6	-	Zea mays	anaerobic induction
CePIN5-3	ARE	AAACCA	200	6	+	Zea mays	anaerobic induction
CePIN5-3	ARE	AAACCA	1477	6	-	Zea mays	anaerobic induction
CePIN5-3	ARE	AAACCA	1843	6	-	Zea mays	anaerobic induction
CePIN5-3	P-box	CCTTTTG	531	7	-	Oryza sativa	gibberellin responsive
CePIN6	Sp1	GGGCGG	337	6	-	Oryza sativa	light responsive
CePIN6	chs-Unit 1 m1	ACCTAACCCGG	953	10	-	Zea mays	light responsive
CePIN6	TGACG-motif	TGACG	660	5	-	Hordeum vulgare	MeJA responsive
CePIN6	P-box	CCTTTTG	1549	7	-	Oryza sativa	gibberellin responsive
CePIN6	TCT-motif	TCTTAC	441	6	-	Arabidopsis thaliana	light responsive
CePIN6	ARE	AAACCA	208	6	+	Zea mays	anaerobic induction
CePIN6	ARE	AAACCA	402	6	+	Zea mays	anaerobic induction
CePIN6	ARE	AAACCA	1768	6	-	Zea mays	anaerobic induction
CePIN6	Box 4	ATTAAT	275	6	+	Petroselinum crispum	light responsive
CePIN6	3-AF1 binding site	TAAGAGAGGAA	1977	10	+	Solanum tuberosum	light responsive
CePIN6	MBS	CAACTG	585	6	-	Arabidopsis thaliana	drought-inducibility
CePIN6	MBS	CAACTG	685	6	-	Arabidopsis thaliana	drought-inducibility
CePIN6	TGA-element	AACGAC	1671	6	+	Brassica oleracea	auxin responsive
CePIN6	CGTCA-motif	CGTCA	660	5	+	Hordeum vulgare	MeJA responsive
CePIN8	AE-box	AGAAACAA	1611	8	+	Arabidopsis thaliana	light responsive
CePIN8	ABRE	CGTACGTGCA	653	9	+	Hordeum vulgare	abscisic acid responsive
CePIN8	ABRE	ACGTG	656	5	+	Arabidopsis thaliana	abscisic acid responsive
CePIN8	ABRE	TACGGTC	1081	7	-	Arabidopsis thaliana	abscisic acid responsive
CePIN8	ABRE	CGTACGTGCA	1522	9	-	Hordeum vulgare	abscisic acid responsive
CePIN8	G-box	TACGTG	655	6	+	Arabidopsis thaliana	light responsive
CePIN8	G-box	CACGAC	1719	6	-	Zea mays	light responsive
CePIN8	GATA-motif	AAGATAAGATT	1508	10	-	Arabidopsis thaliana	light responsive
CePIN8	GATA-motif	AAGGATAAGG	1510	9	-	Solanum tuberosum	light responsive
CePIN8	TGACG-motif	TGACG	650	5	+	Hordeum vulgare	MeJA responsive
CePIN8	ARE	AAACCA	751	6	-	Zea mays	anaerobic induction
CePIN8	ARE	AAACCA	1938	6	+	Zea mays	anaerobic induction
CePIN8	TCT-motif	TCTTAC	1790	6	-	Arabidopsis thaliana	light responsive
CePIN8	P-box	CCTTTTG	899	7	-	Oryza sativa	gibberellin responsive
CePIN8	P-box	CCTTTTG	972	7	-	Oryza sativa	gibberellin responsive
CePIN8	Box 4	ATTAAT	298	6	+	Petroselinum crispum	light responsive
CePIN8	Box 4	ATTAAT	1501	6	-	Petroselinum crispum	light responsive
CePIN8	Box 4	ATTAAT	1623	6	-	Petroselinum crispum	light responsive
CePIN8	LTR	CCGAAA	960	6	+	Hordeum vulgare	low-temperature responsive
CePIN8	ATCT-motif	AATCTAATCC	1508	9	+	Pisum sativum	light responsive
CePIN8	TGA-element	AACGAC	936	6	+	Brassica oleracea	auxin responsive
CePIN8	AuxRR-core	GGTCCAT	512	7	+	Nicotiana tabacum	auxin responsive
CePIN8	ATC-motif	AGTAATCT	989	8	-	Spinacia oleracea	light responsive
CePIN8	MRE	AACCTAA	1558	7	-	Petroselinum crispum	light responsive
CePIN8	MRE	AACCTAA	1845	7	+	Petroselinum crispum	light responsive
CePIN8	MBS	CAACTG	1430	6	-	Arabidopsis thaliana	drought-inducibility
CePIN8	CGTCA-motif	CGTCA	650	5	-	Hordeum vulgare	MeJA responsive
CePIN8	I-box	GTATAAGGCC	1964	9	-	Larix laricina	light responsive
